# Supplementary material for: Molecular alterations associated with metastases of solid pseudopapillary neoplasms of the pancreas
Source: J Pathol. 2018 Nov 27;247(1):123–34. doi: 10.1002/path.5180 (PMC6588017; doi:10.1002/path.5180)
Supplement: Supplementary file 9 — Table S1. Details of molecular analyses conducted on 27 SPNs [file PATH-247-123-s009.xlsx]

## Sheet: Supplementary Table 1
Molecular alterations associated with metastases of solid pseudopapillary neoplasms of the pancreas Amato E et al. J Pathol 2018 (DOI: 10.1002/path.5180) Table S1. Details of molecular analyses conducted on 27 SPNs
Sample ID	Age at diagnosis	Sex	Tumou+D80r cells	Tissue origin	Diagnosis	Type of sample	WES*	SNP ARRAYS	CCP^	Sanger Sequencing	IHC (BAP1/BTD/KDM6A)	IHC for GLUT1
SPN1	32	F	0.98	Pancreas	SPN	FF	X	X			X
SPN2	25	F	0.9	Pancreas	SPN	FF	X	X			X
SPN3	50	F	0.85	Pancreas	SPN	FF	X	X			X
SPN4	40	F	0.85	Pancreas	SPN	FF	X	X			X
SPN5	17	M	0.95	Pancreas	SPN	FF	X	X			X	X
SPN6	43	F	0.95	Pancreas	SPN	FF	X	X			X
SPN7	21	F	0.95	Pancreas	SPN	FF	X	X			X	X
SPN8	12	F	0.75	Pancreas	SPN	FF	X	X			X
SPN9	17	F	0.85	Pancreas	SPN	FF	X	X			X
SPN10	24	F	0.95	Pancreas	SPN	FF	X	X			X	X
SPN46	31	F	0.5	Pancreas	SPN	FFPE					X	X
SPN47	44	F	0.55	Pancreas	SPN	FFPE					X	X
SPN48	36	M	0.6	Pancreas	SPN	FFPE					X
SPN49	39	F	0.65	Pancreas	SPN	FFPE					X
SPN50	22	F	0.7	Pancreas	SPN	FFPE					X
SPN51	23	F	0.1	Pancreas	SPN	FFPE					X	X
SPN52	22	F	0.55	Pancreas	SPN	FFPE					X
SPN53	39	M	0.5	Pancreas	SPN	FFPE					X
SPN54	18	F	0.5	Pancreas	SPN	FFPE					X
SPN55	32	F	0.3	Pancreas	SPN	FFPE					X
SPN11	37	F	0.55	Pancreas	SPN	FF	x		x		X	X
SPN11_L			0.8	Liver	Metastasis of SPN	FF	x		x		X	X
SPN12	14	F	0.9	Pancreas	SPN	FFPE			x		X	X
SPN12_L			0.7	Liver	Metastasis of SPN	FFPE			x		X	X
SPN13	36	F	0.9	Pancreas	SPN	FFPE			x	x	X	X
SPN13_La			0.8	Liver	Metastasis of SPN	FFPE			x	x	X	X
SPN13_Lb			0.8	Liver	Metastasis of SPN	FFPE			x	x	X	X
SPN13_Lc			0.8	Liver	Metastasis of SPN	FFPE			x	x	X	X
SPN14	63	F	0.85	Pancreas	SPN	FFPE			x	x	X	X
SPN14_La			0.85	Liver	Metastasis of SPN	FFPE			x	x	X	X
SPN14_Lb			0.8	Liver	Metastasis of SPN	FFPE			x	x	X	X
SPN16_La	51	F	0.75	Liver	Metastasis of SPN	FFPE					X	X
SPN16_Lb			0.2	Liver	Metastasis of SPN	FFPE					X	X
SPN56	23	F	0.9	Pancreas	SPN	FFPE			X		X	X
SPN56_L			0.6	Liver	Metastasis of SPN	FFPE			X		X	X
SPN57	17	F	0.9	Pancreas	SPN	FFPE					X	X
SPN57_L			0.9	Liver	Metastasis of SPN	FFPE					X	X
* Whole exome sequencing
^ Ion Comprehensive Cancer Panel
