# Supplementary material for: Molecular alterations associated with metastases of solid pseudopapillary neoplasms of the pancreas
Source: J Pathol. 2018 Nov 27;247(1):123–34. doi: 10.1002/path.5180 (PMC6588017; doi:10.1002/path.5180)
Supplement: Supplementary file 10 — Table S2. WES summary data for 11 SPN specimens [file PATH-247-123-s010.xlsx]

## Sheet: Supplementary Table 2
Molecular alterations associated with metastases of solid pseudopapillary neoplasms of the pancreas Amato E et al. J Pathol 2018 (DOI: 10.1002/path.5180) Table S2. WES summary data for 11 SPN specimens
		SPN1		SPN2		SPN3		SPN4		SPN5		SPN6		SPN7		SPN8		SPN9		SPN10		SPN11
		Tumour	Normal	Tumour	Normal	Tumour	Normal	Tumour	Normal	Tumour	Normal	Tumour	Normal	Tumour	Normal	Tumour	Normal	Tumour	Normal	Tumour	Normal	Tumour	Normal	Metastasis
Total reads		59557043	46139035	67287854	52142671	57534710	44524408	67583145	43428836	69681147	48708046	66928565	52326553	63897888	43891020	64003840	40405086	33408283	46411803	67814388	43554334	45140006	16152293	53313004
Bases on target (Mb)		2064.94	1599.09	2368.38	182.036	2008.13	1559.86	2359.88	1516.65	2425.03	1691.98	2335	1821.73	2206.36	1515.39	2209.7	1391.22	1152.91	1610.4	2380.92	1527.83	3456.53	1220.38	3946.11
Mean target coverage		43.79	34.02	49.56	38.26	42.23	32.78	49.71	31.91	51.22	35.77	49.19	38.41	46.86	32.18	47.06	29.55	24.68	34.32	49.96	32.03	60.1269	21.3677	70.8701
Target bases with at least 10 distinct reads (%)		72.7	69.7	74.5	70.8	72	68.9	74.1	68.5	75.3	70.4	74.8	70.9	74.2	68.5	74.5	66.2	63.5	69.4	74.7	67.4	91.2704	74.3098	91.9517
