# Supplementary material for: Molecular alterations associated with metastases of solid pseudopapillary neoplasms of the pancreas
Source: J Pathol. 2018 Nov 27;247(1):123–34. doi: 10.1002/path.5180 (PMC6588017; doi:10.1002/path.5180)
Supplement: Supplementary file 11 — Table S3. Somatic alterations identified in 11 SPN specimens by WES and SNP array analysis [file PATH-247-123-s011.xlsx]

## Sheet: Supplementary Table 3
Molecular alterations associated with metastases of solid pseudopapillary neoplasms of the pancreas Amato E et al. J Pathol 2018 (DOI: 10.1002/path.5180) Table S3. Somatic alterations identified in 11 SPN specimens by WES and SNP array analysis
		Cases
	Tumour cells	0.98	0.9	0.85	0.85	0.95	0.95	0.95	0.75	0.8	0.95	0.55	0.8
	Gene	SPN1	SPN2	SPN3	SPN4	SPN5	SPN6	SPN7	SPN8	SPN9	SPN10	SPN11^	SPN11_L
Whole-exome sequencing	CTNNB1	S37F (31%)	S37F (32%)	T41I (41%)	S33C (32%)	S37F (32%)	D32N (37.5%)	T41I (29%)	D32Y (24%)	D32N (21%)	S33A (44%)	D32Y (32%)	D32Y (34.5%)
	BTD											L299Q (23%)	L299Q (11%)
	ENTPD4											R340Nfs*14 (23%)
	TOMM22											V99I (20%)
	Chromosome 22											LOH°	LOH°
SNP Array	Chromosome 21			LOH°
° Loss of heterozigosity detected by SNPs b-allele frequencies (BAF) analysis
^ All variants are deleterious based on Polyphen, SIFT predictions except for V99I of TOMM22, which is predicted to be benign
