# Supplementary material for: Molecular alterations associated with metastases of solid pseudopapillary neoplasms of the pancreas
Source: J Pathol. 2018 Nov 27;247(1):123–34. doi: 10.1002/path.5180 (PMC6588017; doi:10.1002/path.5180)
Supplement: Supplementary file 12 — Table S4. Somatic alterations identified in matched tumour/metastatic specimens by targeted sequencing of 409 genes [file PATH-247-123-s012.xlsx]

## Sheet: Supplementary Table 4
Molecular alterations associated with metastases of solid pseudopapillary neoplasms of the pancreas Amato E et al. J Pathol 2018 (DOI: 10.1002/path.5180) Table S4. Somatic alterations identified in matched tumour/metastatic specimens by targeted sequencing of 409 genes
	Tissue samples
Genes
	Normal pancreas	SPN11	SPN11_L	SPN12	SPN12_L	SPN13	SPN13_La	SPN13_Lb	SPN13_Lc	SPN14	SPN14_La	SPN14_Lb	SPN56	SPN56_L
	or liver	Primary	Liver Metastasis	Primary	Liver Metastasis	Primary	Liver Metastasis	Liver Metastasis	Liver Metastasis	Primary	Liver Metastasis	Liver Metastasis	Primary	Liver Metastasis
								with sarcomatous component
CTNNB1	–	D32Y (23%)	D32Y (39%)	S37F (48%)	S37F (44%)	S37F (47%)	S37F (31%)	S37F (47%)	S37F (33%)	D32G (23%)	D32G (42%)	D32G (31%)	G34R (41%)	G34R (45%)
		c.94 G>T	c.94 G>T	c.110 C>T	c.110 C>T	c.110 C>T	c.110 C>T	c.110 C>T	c.110 C>T	c.95 A>G	c.95 A>G	c.95 A>G	c.100 G>A	c.100 G>A
KDM6A	–					G1016A (31%)	G1016A (62%)	G1016A (33%)	G1016A (43%)
						c.3047G>C	c.3047G>C	c.3047G>C	c.3047G>C
BAP1	–					R57Lfs*4 (37%)			R57Lfs*4 (66%)
						c.170_192delGGTCCCGGCGAAAGGTCTCTACC			c.170_192delGGTCCCGGCGAAAGGTCTCTACC
TET1	–									G1184C (39%)	G1184C (38%)	G1184C (39%)
										c.3550G>T	c.3550G>T	c.3550G>T
SMAD4	–						R361C (38%)
							c. 1081 C>T
TP53	–		P190S (4%)
			c.568C>T
FLT1	–												S870R (54%)	S870R (46%)
													c.2610 C>G	c.2610 C>G
FGFR3	–													G407Rfs*91 (38%)
														c.1212_1213insC
Note: c., coding DNA; del, deletion; fs, frameshift; *, stop codon
