# Supplementary material for: Molecular alterations associated with metastases of solid pseudopapillary neoplasms of the pancreas
Source: J Pathol. 2018 Nov 27;247(1):123–34. doi: 10.1002/path.5180 (PMC6588017; doi:10.1002/path.5180)
Supplement: Supplementary file 14 — Table S6A. Enrichment analysis of main altered pathways according to copy‐number alterations in four metastatic SPNs [file PATH-247-123-s014.xlsx]

## Sheet: Supplementary Table 6A
Molecular alterations associated with metastases of solid pseudopapillary neoplasms of the pancreas Amato E et al. J Pathol 2018 (DOI: 10.1002/path.5180) Table S6A. Enrichment analysis of main altered pathways according to copy-number alterations in four metastatic SPNs
Biological pathway (KEGG)	Pathway ID	No. of genes in pathway	Colour-coded	Corrected P value	No. of genes in tumour*
			significance		SPN11	SPN13	SPN14	SPN56
Central carbon metabolism in cancer	KEGG:05230	66	11.3045	4.96e-12		12	8	7
PI3K-Akt signalling pathway	KEGG:04151	352	10.4318	3.7e-11		15	18	21
Cellular senescence	KEGG:04218	158	8.53018	2.95e-09		8	10	14
HTLV-I infection	KEGG:05166	253	7.79048	1.62e-08		10	10	16
Platinum drug resistance	KEGG:01524	72	7.55752	2.77e-08			5	10
Ras signalling pathway	KEGG:04014	233	6.78516	1.64e-07		14	12	11
FoxO signalling pathway	KEGG:04068	131	6.47625	3.34e-07		7	11	9
Rap1 signalling pathway	KEGG:04015	206	6.42829	3.73e-07		13	11	10
MAPK signalling pathway	KEGG:04010	296	6.38195	4.15e-07		15		10
Signalling pathways regulating pluripotency of stem cells	KEGG:04550	139	6.20204	6.28e-07		7	11	11
Human papillomavirus infection	KEGG:05165	319	5.9393	1.15e-06		12	15	15
EGFR tyrosine kinase inhibitor resistance	KEGG:01521	79	5.86646	1.36e-06		8	8	9
Apoptosis	KEGG:04210	138	5.85078	1.41e-06				11
Endocrine resistance	KEGG:01522	95	5.46725	3.41e-06		9	8	8
Autophagy	KEGG:04140	128	5.43652	3.66e-06		8	10
B cell receptor signalling pathway	KEGG:04662	70	5.33442	4.63e-06		6	8	8
Hepatitis B	KEGG:05161	144	4.95078	1.12e-05		10	8	9
Focal adhesion	KEGG:04510	199	4.59007	2.57e-05		10	11	11
AMPK signalling pathway	KEGG:04152	120	4.58336	2.61e-05			9
Longevity regulating pathway	KEGG:04211	89	4.51004	3.09e-05		7	8	6
ErbB signalling pathway	KEGG:04012	85	4.39469	4.03e-05		6	6	8
Choline metabolism in cancer	KEGG:05231	99	4.15243	7.04e-05		6	8	6
Jak-STAT signalling pathway	KEGG:04630	162	4.1349	7.33e-05			8	10
Insulin signalling pathway	KEGG:04910	137	4.09366	8.06e-05		7	9	7
C-type lectin receptor signalling pathway	KEGG:04625	104	3.98716	0.000103		8		8
T cell receptor signalling pathway	KEGG:04660	101	3.81816	0.000152			7	8
Thyroid hormone signalling pathway	KEGG:04919	116	3.62893	0.000235		8	8	7
TNF signalling pathway	KEGG:04668	108	3.59688	0.000253		6		8
Relaxin signalling pathway	KEGG:04926	130	3.25806	0.000552		8		7
HIF-1 signalling pathway	KEGG:04066	100	3.03105	0.000931			7	7
Phospholipase D signalling pathway	KEGG:04072	145	2.90658	0.00124		8	8
mTOR signalling pathway	KEGG:04150	150	2.80134	0.00158			8
Osteoclast differentiation	KEGG:04380	125	2.17914	0.00662				7
VEGF signalling pathway	KEGG:04370	59	2.14146	0.00722		5	5	5
Regulation of actin cytoskeleton	KEGG:04810	209	2.01144	0.00974	4	8	8	8
*SPN12 had no enriched pathways and is therefore not reported; shades of red illustrate relative abundance (percentiles)
